# Supplementary material for: In situ sensing physiological properties of biological tissues using wireless miniature soft robots
Source: Sci Adv. 2023 Jun 7;9(23):eadg3988. doi: 10.1126/sciadv.adg3988 (PMC7614673; doi:10.1126/sciadv.adg3988)
Supplement: Supplementary file 2 — Movies S1 to S5 [file sciadv.adg3988_movies_s1_to_s5.zip]

Archive with 5 entries (5 files):
- adg3988_Movie_S1.mp4
- adg3988_Movie_S2.mp4
- adg3988_Movie_S3.mp4
- adg3988_Movie_S4.mp4
- adg3988_Movie_S5.mp4
